# Supplementary material for: The Characteristics of Cognitive Proficiency in Patients with Acute Neuromyelitis Optica Spectrum Disease and its Correlation with Serum Aquaporin-4 Antibody Titer
Source: Brain Sci. 2023 Jan 2;13(1):90. doi: 10.3390/brainsci13010090 (PMC9857218; doi:10.3390/brainsci13010090)
Supplement: Supplementary file 1 [file brainsci-13-00090-s001.zip]

Archive with 1 entries (1 files):
- brainsci-2086175-supplementary.pdf
